# Supplementary material for: Engineered exosomes as an in situ DC-primed vaccine to boost antitumor immunity in breast cancer
Source: Mol Cancer. 2022 Feb 11;21:45. doi: 10.1186/s12943-022-01515-x (PMC8831689; doi:10.1186/s12943-022-01515-x)
Supplement: Supplementary file 2 — Additional file 2: Table 1. Patient information for had established tumor organoids. [file 12943_2022_1515_MOESM2_ESM.xlsx]

## Sheet: Sheet1
Supplementary Table 1. Patient information for had established tumor organoids.
Patient No.	Age(years)	Histopathology	Primary or relapse tumor	Grade(1/2/3)	TNM Stage	Invasive growth	Metastasis	Chemotherapy received	Hormone therapy received	ER	PR	HER2	Organoids established	Reason of the fail in Organoids established	Cells viability of organoids treated with various vaccines (mean ± SD)			Statistical analysis
															Medium	Hiltonol	HELA-Exos	Medium vs. Hiltonol	Hiltonol vs. HELA-Exos
A1	74	Ductal carcinoma	Primary	2	pT1cN0Mx	N	N	N	N	-	-	+	Y		92.53%±3.27%	49.92%±3.40%	28.17%±3.01%	****	****
A2	62	Ductal carcinoma	Primary	3	-	N	Y	N	N	-	+	+	N	bacterial contamination	-	-	-
B1	64	Tubular carcinoma	Primary	-	pT2N1M0	Y	Y	N	N	-	-	-	Y		79.35%±6.29%	57.47%±5.58%	22.92%±3.33%	****	****
B2	58	Ductal carcinoma	Primary	2	pT1N2aM0	Y	Y	N	N	+	+	-	N	bacterial contamination	-	-	-
B3	67	Ductal carcinoma	Primary	3	T1N3M0	Y	Y	N	N	+	+	+	Y		75.55%±5.36%	39.37%±3.59%	27.07%±3.47%	****	***
C1	69	Ductal carcinoma	Primary	3	pT2N1M0	N	Y	N	N	-	-	-	Y		89.52%±5.02%	47.52%±3.80%	30.23%±4.20%	****	****
C2	60	Ductal carcinoma	Primary	3	pT2N1M1	Y	Y	N	N	-	-	+	Y		90.78%±3.24%	43.05%±2.90%	30.42%±5.27%	****	***
These patients come from three hospitals: A1 and A2: Zhongnan Hospital of Wuhan University; B1, B2, and B3: Hubei No. 3 People’s Hospital of Jianghan University; C1 and C2: Hubei Cancer Hospital; Y: yes; N: no; +: Positive; -: Negative. t-test was performed for statistical analysis (****: P < 0.0001; ***: P < 0.001)
