# Supplementary material for: Engineered exosomes as an in situ DC-primed vaccine to boost antitumor immunity in breast cancer
Source: Mol Cancer. 2022 Feb 11;21:45. doi: 10.1186/s12943-022-01515-x (PMC8831689; doi:10.1186/s12943-022-01515-x)
Supplement: Supplementary file 3 — Additional file 3: Table 2. List of primers used. [file 12943_2022_1515_MOESM3_ESM.xlsx]

## Sheet: Sheet1
Supplementary Table 2. List of primers used.
Primer	Sequence (5'-3')
α-LA (forward)	TCTTTGTCCCTCTGTTCCTGG
α-LA (reverse)	GCGATGCCTCCATAACCATCTAT
GAPDH (forward)	GGAGCGAGATCCCTCCAAAAT
GAPDH (reverse)	GGCTGTTGTCATACTTCCTCATGG
