# Supplementary material for: Engineered exosomes as an in situ DC-primed vaccine to boost antitumor immunity in breast cancer
Source: Mol Cancer. 2022 Feb 11;21:45. doi: 10.1186/s12943-022-01515-x (PMC8831689; doi:10.1186/s12943-022-01515-x)
Supplement: Supplementary file 4 — Additional file 4: Table 3. List of antibodies for this study. [file 12943_2022_1515_MOESM4_ESM.xlsx]

## Sheet: Sheet1
Supplementary Table 3. List of antibodies for this study.
Antibody	concentration	Cat No.	Supplier
Western blot
anti-α-LA	1:10000	ab178431	Abcam
anti-CD63	1:10000	ab134045	Abcam
anti-CD9	1:10000	60232-1-Ig	Proteintech
anti-TSG101	1:10000	67381-1-Ig	Proteintech
anti-PARP1	1:1000	9542S	Cell Signaling technology
anti-Caspase-3	1:1000	14220S	Cell Signaling technology
anti-beta Actin	1:10000	66009-1-Ig	Proteintech
Goat Anti-Mouse	1:10000	ab205719	Abcam
Goat Anti-Rabbit	1:10000	ab205718	Abcam
Immunohistochemistry
anti-Ki67	1:500	IHC-00375	eBioscience
anti-Caspase-3	1:2000	PA5-96077	eBioscience
anti-Calreticulin	1:500	27298-1-AP	Proteintech
anti-Perforin	1:200	PA5-117488	eBioscience
anti-Granzyme B	1:1000	MA1-80734	eBioscience
Immunofluorescence
anti-mouse CD11c	1:2000	17342-1-AP	Proteintech
anti-mouse CD103	1 µg/mL	ab254182	Abcam
anti-F4/80	1:1000	28463-1-AP	Proteintech
Mouse anti-human CD11c	1:2000	60258-1-Ig	Proteintech
Rabbit anti-human CD141	1:500	14318-1-AP	Proteintech
Mouse anti-human CD3	1:800	60181-1-Ig	Proteintech
Rabbit anti-human CD8 alpha	1:200	ab237710	Abcam
Goat Anti-Rabbit IgG H&L (Alexa Fluor® 488)	1:1000	ab150077	Abcam
Goat Anti-Rabbit IgG H&L (Alexa Fluor® 594)	1:1000	ab150080	Abcam
Goat Anti-Mouse IgG H&L (Alexa Fluor® 488)	1:1000	ab150113	Abcam
Goat Anti-Mouse IgG H&L (Alexa Fluor® 594)	1:1000	ab150116	Abcam
Flow cytometry
Pacific Blue anti-human CD45 Antibody	2 µL/test	304022	Biolegend
PerCP/Cyanine5.5 anti-human CD3 Antibody	2 µL/test	300429	Biolegend
FITC anti-human CD4 Antibody	2 µL/test	300506	Biolegend
APC/Cyanine7 anti-human CD8 Antibody	2 µL/test	344714	Biolegend
PE anti-human/mouse Granzyme B Recombinant Antibody	2 µL/test	372208	Biolegend
APC anti-human Perforin Antibody	2 µL/test	308112	Biolegend
FITC anti-human CD14 Antibody	2 µL/test	301804	Biolegend
FITC anti-human HLA-DR Antibody	2 µL/test	307604	Biolegend
PE anti-human CD1c Antibody	2 µL/test	331506	Biolegend
PerCP/Cyanine5.5 anti-human CD141 Antibody	2 µL/test	344112	Biolegend
APC anti-human HLA-A2 Antibody	2 µL/test	343308	Biolegend
Pacific Blue anti-human CD11c Antibody	2 µL/test	337212	Biolegend
FITC anti-human CD69 Antibody	2 µL/test	310904	Biolegend
PerCP/Cyanine5.5 anti-human CD279 (PD-1) Antibody	2 µL/test	367410	Biolegend
FITC Mouse IgG1, κ Isotype Ctrl (FC) Antibody	2 µL/test	400110	Biolegend
FITC Mouse IgG2a, κ Isotype Ctrl Antibody	2 µL/test	400208	Biolegend
PerCP/Cyanine5.5 Mouse IgG1, κ Isotype Ctrl Antibody	2 µL/test	400150	Biolegend
Pacific Blue Mouse IgG1, κ Isotype Ctrl Antibody	2 µL/test	400131	Biolegend
PE Mouse IgG1, κ Isotype Ctrl Antibody	2 µL/test	400140	Biolegend
APC Mouse IgG2b, κ Isotype Ctrl Antibody	2 µL/test	400322	Biolegend
APC/Cyanine7 Mouse IgG1, κ Isotype Ctrl Antibody	2 µL/test	400128	Biolegend
Pacific Blue anti-mouse CD45 Antibody	1 µg/mL	103126	Biolegend
PerCP/Cyanine5.5 anti-mouse CD3 Antibody	1 µg/mL	100218	Biolegend
PerCP/Cyanine5.5 anti-mouse/human CD11b Antibody	1 µg/mL	101228	Biolegend
FITC anti-mouse CD4 Antibody	1 µg/mL	100405	Biolegend
FITC anti-mouse CD11c Antibody	1 µg/mL	117305	Biolegend
APC/Cyanine7 anti-mouse CD103 Antibody	1 µg/mL	121432	Biolegend
PE anti-mouse H-2Kd/H-2Dd Antibody	1 µg/mL	114708	Biolegend
APC anti-mouse I-Ab Antibody	0.5 µg/mL	116418	Biolegend
APC anti-mouse Perforin Antibody	5 µg/mL	154304	Biolegend
APC/Cyanine7 anti-mouse CD8a Antibody	5 µg/mL	100714	Biolegend
Pacific Blue anti-mouse CD69 Antibody	5 µg/mL	104524	Biolegend
PerCP/Cyanine5.5 anti-mouse PD-1 Antibody	1 µg/mL	109120	Biolegend
Pacific Blue Rat IgG2b, κ Isotype Ctrl Antibody	1 µg/mL	400627	Biolegend
PerCP/Cyanine5.5 Rat IgG2b, κ Isotype Ctrl Antibody	1 µg/mL	400632	Biolegend
FITC Rat IgG2b, κ Isotype Ctrl Antibody	1 µg/mL	400605	Biolegend
APC/Cyanine7 Armenian Hamster IgG Isotype Ctrl Antibody	1 µg/mL	400927	Biolegend
PE Mouse IgG2a, κ Isotype Ctrl Antibody	1 µg/mL	400212	Biolegend
APC Mouse IgG2a, κ Isotype Ctrl (FC) Antibody	0.5 µg/mL	400222	Biolegend
APC Rat IgG2a, κ Isotype Ctrl Antibody	5 µg/mL	400512	Biolegend
APC/Cyanine7 Rat IgG2a, κ Isotype Ctrl Antibody	5 µg/mL	400524	Biolegend
Pacific Blue Armenian Hamster IgG Isotype Ctrl Antibody	5 µg/mL	400925	Biolegend
FITC Armenian Hamster IgG Isotype Ctrl Antibody	1 µg/mL	400905	Biolegend
