# Supplementary material for: Engineered exosomes as an in situ DC-primed vaccine to boost antitumor immunity in breast cancer
Source: Mol Cancer. 2022 Feb 11;21:45. doi: 10.1186/s12943-022-01515-x (PMC8831689; doi:10.1186/s12943-022-01515-x)
Supplement: Supplementary file 5 — Additional file 5: Table 4. Human breast cancer organoids medium recipe. [file 12943_2022_1515_MOESM5_ESM.xlsx]

## Sheet: Sheet1
Supplementary Table 4. Human breast cancer organoids medium recipe.
Medium component	Final concentration	Cat.	Supplier
R-Spondin 3	250 ng/mL	3500-RS/CF	R&D
Neuregulin 1	5 nM	100-03	Peprotech
FGF 7	5 ng/mL	100-19	Peprotech
FGF 10	20 ng/mL	100-26	Peprotech
HEPES	10 mM	15630-056	Invitrogen
Noggin	100 ng/mL	120-10C	Peprotech
B27 supplement	1×	17504-44	GIBCO
GlutaMax 100×	1×	12634-034	Invitrogen
Penicillin/Streptomycin	100 μg/mL	15140-122	Invitrogen
Primocin	50 μg/mL	Ant-pm-1	Invitrogen
Y-27632 dihydrochloride	5μM	M1817	Abmole
N-Acetylcysteine	1.25 mM	A9165-5g	Sigma-Aldrich
nicotinamide	5 mM	N0636	Sigma-Aldrich
human recombinant EGF	5 ng/mL	AF-100-15	Peprotech
A83-01	500 nM	2939	Tocris
SB202190	500 nM	S7067	Sigma-Aldrich
Advanced DMEM/F12	1×	12634-034	Invitrogen
